# Supplementary material for: Neoplastic and Non-Neoplastic Proliferative Mammary Gland Lesions in Female and Male Guinea Pigs: Histological and Immunohistochemical Characterization
Source: Animals (Basel). 2025 May 28;15(11):1573. doi: 10.3390/ani15111573 (PMC12153788; doi:10.3390/ani15111573)
Supplement: Supplementary file 1 [file animals-15-01573-s001.zip]

Archive with 1 entries (1 files):
- animals-3602458-supplementary.pdf
